# Supplementary material for: Association between Serum Vitamin D Status and Circadian Syndrome: A Cross-Sectional Study
Source: Nutrients. 2024 Jul 2;16(13):2111. doi: 10.3390/nu16132111 (PMC11243086; doi:10.3390/nu16132111)
Supplement: Supplementary file 1 [file nutrients-16-02111-s001.zip]

Archive with 1 entries (1 files):
- Supplementary - CircS  Vitamin D.pdf
